# Supplementary material for: Use of interactional metadiscourse and identity construction in responses to negative online reviews of Chinese and British hotels
Source: PLoS One. 2024 Dec 27;19(12):e0316071. doi: 10.1371/journal.pone.0316071 (PMC11676494; doi:10.1371/journal.pone.0316071)
Supplement: S1 Data — (XLSX) [file pone.0316071.s001.xlsx]

## Sheet: Sheet1
Lists of interactional metadiscourse used in the corpora
	Raw frequencies of interactional metasidcourse in CORB	Frequency per 10000 words for sub-categories	Raw frequencies of interactional metasidcourse in CORL	Frequency per 10000 words for sub-categories
Categories of Self-mentions	931	698.48	1043	644.02
The first-person plural	696	522.17	569	351.34
we	309		277
our	253		179
us	134		113
The first-person singular	235	176.31	474	292.68
I	139		366
my	43		65
me	53		43
Categories of engagement markers	1722	1291.92	2132	1316.46
The second-person form	735	551.43	917	566.22
you	393		476
your	342		441
Addressing the other side	64	48.02	89	54.96
guest	27		34
guests	37		55
Imperative	62	46.52	60	37.05
please, contact...	62		60
Categories of boosters	134	100.53	249	153.75
all	6		5
always	7		16
absolutely	2		4
certainly	6		7
definitely	8		2
do	34		47
especially	4		6
extremely	0		15
genuinely	0		2
highest	1		3
hugely	0		2
indeed	3		19
most	6		32
must	0		3
never	3		6
of course	0		7
only	8		9
particularly	2		2
really	3		8
strongly	0		1
truly	9		14
very	32		39
Categories of hedges	139	104.28	97	59.9
can	21		16
could	18		17
may	26		19
maybe	2		0
might	7		3
possible	10		7
seem to	4		4
should	20		8
somewhat	0		12
would	31		11
Categories of attitude markers	477	357.87	511	315.53
Negative markers	134	100.53	191	117.94
apologies	26		31
apologize	30		5
apology	4		2
disappointed	15		26
disappointment	8		15
regret	18		5
sad	7		8
sorry	20		90
unfortunate	6		0
unfortunately	0		9
Positive markers	343	257.33	320	197.59
appreciate	18		25
appreciation	2		0
believe	4		5
constantly	3		0
continuously	0		2
convenient	7		0
delighted	6		10
effective	3		0
glad	5		5
grateful	2		9
happy	10		12
hope	43		50
important	5		7
immediate	14		0
immediately	6		1
kind	0		32
look forward to	39		13
pleased	3		17
seriously	9		7
sincere	29		18
sincerely	6		5
sincerest	5		3
thorough	5		0
thank	98		81
thanks	9		3
wonderful	12		15
